# Supplementary material for: Shengmai San Ameliorates High-Glucose-Induced Calcium Homeostasis Imbalance via Improving Energy Metabolism in Neonatal Rat Cardiomyocytes
Source: Pharmaceuticals (Basel). 2026 Apr 8;19(4):601. doi: 10.3390/ph19040601 (PMC13119379; doi:10.3390/ph19040601)
Supplement: Supplementary file 1 [file pharmaceuticals-19-00601-s001.zip]

Archive with 1 entries (1 files):
- pharmaceuticals-4168064-supplementary.pdf
